# Supplementary material for: Genomic Mapping of Epidermal Growth Factor Receptor and Mesenchymal–Epithelial Transition-Up-Regulated Tumors Identifies Novel Therapeutic Opportunities
Source: Cancers (Basel). 2023 Jun 20;15(12):3250. doi: 10.3390/cancers15123250 (PMC10297015; doi:10.3390/cancers15123250)
Supplement: Supplementary file 1 [file cancers-15-03250-s001.zip]

Archive with 1 entries (1 files):
- cancers-2441514-supplementary.pdf
